# Supplementary material for: In Silico Design of Pyrimidine Derivatives as Potential α-Glucosidase Inhibitors: QSAR, Molecular Docking, ADMET, and Molecular Dynamics Studies
Source: Int J Mol Sci. 2026 Jun 24;27(13):5696. doi: 10.3390/ijms27135696 (PMC13361322; doi:10.3390/ijms27135696)
Supplement: Supplementary file 1 [file ijms-27-05696-s001.zip]

Archive with 1 entries (1 files):
- ijms-4215732-supplementary.pdf
